# Supplementary material for: Metavinculin modulates force transduction in cell adhesion sites
Source: Nat Commun. 2020 Dec 17;11:6403. doi: 10.1038/s41467-020-20125-z (PMC7747745; doi:10.1038/s41467-020-20125-z)
Supplement: Supplementary file 4 — Source Data [file 41467_2020_20125_MOESM4_ESM.xlsx]

## Sheet: Fig. 1b
Fig. 1b: Cellular eccentricity		-> source data of 2b included here
	f/f	−/−	VV	MV	VTS	MTS
mean cellular eccentricity	0.69526	0.39722	0.711	0.68705	0.61109	0.6232
# cells (= # data points)	23	32	27	30	21	14
p-values: KS-test of mean per cell	f/f	−/−	VV	MV	VTS	MTS
f/f	1	4.67789e-07	0.817392	0.911265	0.184952	0.143034
−/−	4.67789e-07	1	1.36806e-06	5.72173e-06	0.000955806	0.00161958		p<0.001
VV	0.817392	1.36806e-06	1	0.999996	0.136607	0.160243		p<0.01
MV	0.911265	5.72173e-06	0.999996	1	0.358861	0.299435		p<0.05
VTS	0.184952	0.000955806	0.136607	0.358861	1	0.784375
MTS	0.143034	0.00161958	0.160243	0.299435	0.784375	1
	cellular eccentricity per cell
	f/f	−/−	VV	MV	VTS	MTS
	0.6976	0.21587	0.58393	0.58393	0.37278	0.65287
	0.7837	0.26299	0.91913	0.91913	0.80616	0.48214
	0.8893	0.19795	0.67007	0.67007	0.61234	0.6892
	0.73839	0.33048	0.72481	0.72481	0.45764	0.32294
	0.52759	0.18031	0.80437	0.80437	0.51663	0.82575
	0.81847	0.25323	0.46727	0.46727	0.51861	0.51136
	0.617	0.37272	0.77962	0.77962	0.3913	0.48272
	0.79552	0.49225	0.82024	0.82024	0.31887	0.49367
	0.83699	0.42957	0.90016	0.90016	0.77232	0.78548
	0.51075	0.49132	0.80997	0.80997	0.37945	0.9637
	0.63881	0.33469	0.67648	0.67648	0.52044	0.88278
	0.78056	0.33401	0.86247	0.86247	0.92738	0.28509
	0.33365	0.40818	0.82277	0.82277	0.86921	0.85117
	0.87507	0.26308	0.88269	0.88269	0.6908	0.49596
	0.60322	0.77666	0.94074	0.94074	0.4095
	0.71466	0.50391	0.71631	0.71631	0.57672
	0.84733	0.36615	0.85693	0.85693	0.93625
	0.55518	0.28669	0.75059	0.75059	0.63027
	0.70238	0.35363	0.85359	0.85359	0.79238
	0.68767	0.60248	0.49908	0.49908	0.59614
	0.83814	0.44543	0.41693	0.41693	0.73769
	0.37772	0.59412	0.52924	0.58251
	0.82134	0.44813	0.73112	0.52924
		0.52074	0.36593	0.73112
		0.39293	0.52412	0.36593
		0.44805	0.5188	0.45673
		0.1958	0.76961	0.37537
		0.30491		0.52412
		0.86603		0.5188
		0.19736		0.76961
		0.28065
		0.56084

## Sheet: Fig. 1d
Fig. 1d: FRAP analysis of T1B with VV or MV
time point [s]		0	20	40	60	80	100	120	140	160	180	200	220	240	260	280
normalized intensities	T1B + MV	0	0.1778	0.2716	0.355	0.4305	0.4431	0.4801	0.493	0.5004	0.5184	0.5287	0.5383	0.5578	0.5658	0.5843
		0	0.0269	0.1541	0.2054	0.2889	0.3928	0.4138	0.4415	0.4867	0.476	0.4602	0.4802	0.5138	0.5401	0.5727
		0	0.1139	0.2059	0.2601	0.3268	0.3771	0.408	0.4556	0.4703	0.5004	0.4917	0.509	0.5079	0.5237	0.5132
		0	0.1163	0.1595	0.2394	0.2931	0.3036	0.3489	0.3918	0.4039	0.4288	0.4418	0.4692	0.4968	0.5063	0.5004
		0	0.1331	0.2015	0.2508	0.3038	0.3199	0.3605	0.4097	0.4147	0.4383	0.4565	0.4685	0.4668	0.4981	0.4895
		0	0.0169	0.1685	0.2534	0.2922	0.3419	0.3965	0.4234	0.4646	0.491	0.5213	0.5382	0.5183	0.521	0.5732
		0	0.1292	0.1996	0.2612	0.3066	0.3248	0.3939	0.4082	0.4473	0.4605	0.496	0.4966	0.4941	0.519	0.5204
		0	0.0428	0.2243	0.3128	0.3564	0.4263	0.4865	0.4927	0.5426	0.5594	0.5973	0.5776	0.5482	0.5632	0.6073
		0	0.0227	0.1568	0.2239	0.2851	0.3136	0.379	0.4367	0.5022	0.5499	0.5843	0.6084	0.6088	0.6099	0.5561
		0	0.0158	0.1666	0.2788	0.3499	0.4195	0.4528	0.473	0.5212	0.5394	0.5225	0.5219	0.5045	0.5036	0.4965
		0	0.0151	0.137	0.201	0.2498	0.2879	0.3387	0.3698	0.3989	0.4247	0.469	0.4919	0.5105	0.5271	0.5397
		0	0.0141	0.1164	0.1666	0.218	0.246	0.2807	0.3144	0.3422	0.3658	0.3803	0.4008	0.4134	0.4243	0.4363
	T1B + VV	0	0.0985	0.1466	0.1934	0.2235	0.2729	0.3051	0.3293	0.3703	0.4066	0.4129	0.4323	0.4565	0.4544	0.4468
		0	0.0358	0.1412	0.22	0.2444	0.2653	0.3102	0.3374	0.3588	0.3886	0.4311	0.4414	0.4652	0.4404	0.4788
		0	0.0153	0.1311	0.2079	0.305	0.3358	0.4071	0.44	0.4905	0.5122	0.5245	0.5609	0.57	0.5798	0.5813
		0	0.0293	0.1798	0.2647	0.3313	0.3787	0.4144	0.4644	0.4731	0.5178	0.5132	0.5725	0.597	0.5856	0.5831
		0	0.0122	0.1248	0.1992	0.2328	0.2719	0.3103	0.3256	0.3811	0.378	0.3934	0.4243	0.4281	0.4598	0.4742
		0	0.0222	0.1599	0.2352	0.3224	0.3586	0.409	0.4151	0.4381	0.4961	0.5	0.5196	0.5405	0.5583	0.5666
		0	0.0173	0.1439	0.2291	0.2785	0.3331	0.3713	0.3917	0.4106	0.4281	0.4379	0.4706	0.4895	0.5022	0.5233
		0	0.0174	0.134	0.2159	0.2885	0.3324	0.3766	0.4255	0.4472	0.4771	0.5027	0.5239	0.5365	0.5584	0.5737
		0	0.0287	0.1493	0.2177	0.2589	0.3083	0.3326	0.3414	0.3681	0.3939	0.3631	0.4172	0.4301	0.4107	0.4277
		0	0.0193	0.1003	0.1493	0.2207	0.2355	0.2904	0.3235	0.3403	0.3568	0.3871	0.4108	0.4228	0.4258	0.4599
		0	0.0279	0.1874	0.28	0.353	0.3994	0.423	0.4531	0.5078	0.5333	0.5542	0.5989	0.6272	0.6011	0.5686
		0	0.1404	0.2339	0.2716	0.3429	0.3891	0.4592	0.5061	0.5418	0.5634	0.5929	0.6369	0.6475	0.6508	0.6659
		Formula of fitted curves:
		T1B + MV:	f(x) = 0.5802*(1-exp(-0.009364*x))
		T1B + VV:	f(x) = 0.6148*(1-exp(-0.007385*x))

## Sheet: Fig. 1e
Fig. 1e: FRAP analysis of VV or MV
time point [s]		0	20	40	60	80	100	120	140	160	180	200	220	240	260	280	300	320	340	360	380	400	420	440	460	480
normalized intensities	MV	0	0.1171	0.1811	0.2291	0.2695	0.2993	0.3574	0.3884	0.4336	0.4287	0.4736	0.49	0.5221	0.5432	0.569	0.5799	0.592	0.6045	0.6189	0.6306	0.6195	0.609	0.6352	0.6438	0.6615
		0	0.128	0.2018	0.2544	0.2822	0.3235	0.3583	0.3913	0.4247	0.4679	0.4776	0.4742	0.4741	0.4824	0.49	0.4958	0.505	0.4941	0.5102	0.5136	0.5418	0.5351	0.5449	0.5362	0.5615
		0	0.0208	0.1393	0.2158	0.2623	0.2803	0.3149	0.3355	0.3595	0.373	0.3819	0.4131	0.413	0.423	0.4329	0.4375	0.4561	0.4553	0.4944	0.5075	0.4992	0.4926	0.5324	0.522	0.5199
		0	0.021	0.1459	0.2041	0.2229	0.2695	0.2769	0.2912	0.3081	0.3332	0.3309	0.3523	0.3591	0.3955	0.3896	0.3942	0.4194	0.4106	0.4399	0.4199	0.4232	0.4426	0.4476	0.4279	0.4584
		0	0.0227	0.1438	0.2023	0.2372	0.2658	0.2826	0.2995	0.2958	0.2979	0.3191	0.3024	0.324	0.3109	0.3157	0.2928	0.3085	0.3059	0.301	0.3029	0.2891	0.3028	0.3203	0.3265	0.318
	VV	0	0.1503	0.2419	0.3229	0.4048	0.4424	0.4727	0.4887	0.5105	0.5334	0.5606	0.5914	0.6035	0.6295	0.6706	0.6715	0.6844	0.6977	0.7035	0.7176	0.7467	0.7614	0.7739	0.7782	0.784
		0	0.1862	0.2845	0.3631	0.398	0.4462	0.4775	0.5095	0.5426	0.5871	0.6224	0.6423	0.6567	0.6566	0.6689	0.6479	0.6892	0.7111	0.7155	0.7102	0.7095	0.7239	0.7376	0.7384	0.7392
		0	0.2474	0.3499	0.4152	0.4776	0.5092	0.5414	0.6012	0.5753	0.6175	0.6368	0.6483	0.6537	0.6707	0.6755	0.6875	0.6912	0.6893	0.6998	0.7233	0.763	0.8241	0.798	0.8282	0.8315
		0	0.2294	0.3334	0.3943	0.4347	0.4746	0.5062	0.5439	0.5231	0.5494	0.5806	0.6151	0.62	0.7013	0.6742	0.7291	0.7174	0.7053	0.6854	0.735	0.7645	0.7926	0.8117	0.8417	0.8292
		0	0.2348	0.3402	0.4252	0.5095	0.5315	0.5832	0.6185	0.6762	0.6667	0.6952	0.712	0.725	0.716	0.705	0.7224	0.7608	0.7798	0.7783	0.7906	0.8061	0.7916	0.7807	0.786	0.7759
		0	0.1956	0.3115	0.3678	0.4204	0.4829	0.5092	0.5874	0.6032	0.601	0.6458	0.6741	0.6711	0.6813	0.7118	0.6901	0.7173	0.7448	0.78	0.7825	0.8308	0.8385	0.8428	0.8209	0.8434
		0	0.2194	0.3315	0.3876	0.4194	0.4383	0.4891	0.5272	0.5628	0.5764	0.5996	0.6231	0.6523	0.6242	0.6293	0.6537	0.7031	0.6743	0.6599	0.6214	0.6548	0.6242	0.6389	0.6888	0.6618
		Formula of fitted curves:
		MV:	f(x) = 0.4912*(1-exp(-0.008589*x))
		VV:	f(x) = 0.7463*(1-exp(-0.0101*x))

## Sheet: Fig. 1f
Fig. 1f: Western Blot of immunoprecipitations using VV or MV

## Sheet: Fig. 1g
Fig. 1g: Western Blot of immunoprecipitations using T1-HA

## Sheet: Fig 2b
Fig. 2b: Cellular eccentricity of VTS and MTS
	-> source data see fig. 1b

## Sheet: Fig. 2c
Fig. 2c: FRET efficencies of vinculin tension sensors containing FL module
FL module	Con	VTS	MTS	Vad	Mad
median FRET efficency [%]	28.1096	22.0646	24.3183	27.534	27.2781
# cells (= # data points)	73	73	74	72	73
# experimental days	4	4	4	4	4
p-values: KS-test of median per cell	Con	VTS	MTS	Vad	Mad
Con	1	1.00537e-26	1.71792e-19	0.0219219	0.0192432		p<0.001
VTS	1.00537e-26	1	3.07425e-06	6.38474e-25	2.29964e-21		p<0.01
MTS	1.71792e-19	3.07425e-06	1	9.05561e-15	8.89036e-14		p<0.05
Vad	0.0219219	6.38474e-25	9.05561e-15	1	0.758107
Mad	0.0192432	2.29964e-21	8.89036e-14	0.758107	1
	FRET efficency per cell [%]
	Con	VTS	MTS	Vad	Mad
	26.783	19.051	23.73	25.56	26.777
	28.552	21.751	22.05	28.368	24.806
	30.563	22.404	21.16	24.271	27.012
	30.553	23.155	24.866	25.25	26.307
	28.569	20.757	22.824	27.675	29.475
	28.518	20.741	23.553	25.943	27.591
	27.804	21.075	24.119	26.207	29.014
	31.313	22.379	21.308	26.241	27.859
	29.995	22.566	24.879	27.075	27.873
	27.832	15.456	22.993	26.608	26.363
	29.068	19.531	25.936	30.681	25.475
	26.842	24.14	22.896	26.199	24.696
	29.324	25.393	22.332	28.392	27.708
	27.193	22.796	25.393	27.423	26.555
	28.636	16.84	27.01	27.729	28.821
	27.347	22.38	25.424	28.287	14.412
	29.353	21.215	25.083	28.386	27.897
	29.253	20.061	25.878	29.017	29.79
	31.391	19.777	21.807	26.553	26.807
	30.132	17.586	22.762	28.708	26.919
	28.632	20.731	20.408	29.805	25.002
	29.777	15.682	20.656	27.726	28.08
	26.831	21.379	25.725	24.698	25.523
	26.12	21.959	23.614	27.852	27.296
	27.364	22.592	24.347	25.807	28.286
	26.86	17.997	24.977	25.808	27.257
	27.443	24.172	26.612	27.159	26.145
	26.532	24.355	24.175	28.294	27.072
	27.148	21.42	27.972	29.125	26.277
	27.452	23.51	23.53	27.796	26.242
	28.11	19.368	26.424	26.733	20.364
	27.627	23.717	25.154	26.979	26.006
	27.256	18.303	26.632	26.664	27.636
	28.492	18.061	26.522	28.339	18.471
	27.95	24.349	19.547	27.645	22.934
	28.065	22.587	25.865	28.553	26.534
	22.659	21.573	24.946	27.768	27.077
	29.448	26.5	25.12	26.403	25.408
	29.665	23.286	22.804	26.846	28.715
	27.314	22.613	24.602	28.636	30.58
	27.756	23.554	22.704	26.768	28.495
	27.943	23.971	24.664	28.515	26.968
	23.814	25.297	23.052	29.424	28.873
	28.964	22.266	26.257	27.043	26.428
	28.374	22.497	25.795	28.294	27.928
	26.512	23.039	23.391	28.097	27.082
	25.722	17.888	25.79	26.908	29.858
	26.725	19.169	27.349	26.689	22.833
	28.185	19.413	27.055	29.099	29.77
	28.774	14.096	25.397	29.004	28.192
	22.308	20.2	21.361	25.792	26.026
	26.043	21.647	24.29	16.786	27.269
	30.456	18.532	25.245	25.953	27.299
	27.328	20.115	25.79	27.187	29.476
	25.741	11.908	25.993	27.774	31.07
	28.101	16.546	23.59	28.067	28.315
	28.852	23.63	23.212	28.391	27.278
	28.439	21.282	21.438	25.603	29.385
	29.094	26.15	20.255	27.814	28.43
	28.354	26.16	27.341	22.323	28.836
	29.011	23.348	24.918	27.36	29.084
	29.517	16.215	25.062	8.658	27.282
	30.586	24.015	23.635	24.393	28.253
	28.227	22.852	24.195	27.796	18.676
	24.356	23.006	14.401	29.136	30.213
	29.471	22.384	22.284	26.512	17.921
	26.545	19.512	27.22	28.956	29.523
	29.125	24.288	19.516	25.969	30.287
	26.142	22.065	26.101	26.395	22.611
	26.085	19.534	21.196	29.767	26.81
	26.123	23.12	16.871	28.421	27.871
	29.227	27.144	20.296	27.671	19.224
	30.038	23.421	11.612		30.241
			24.643

## Sheet: Fig 2d
Fig. 2d: FRET efficencies of FL-based Con-, V- and M-TS expressed in talin deficient cells (Tln1−/−Tln2−/−) seeded on pLL-coated glass bottom dishes and treated with Y-27632
HP35st module	Con-TS	V-TS	M-TS
median FRET efficency [%]	19.8891	19.9977	21.0038
# cells (= # data points)	80	80	82
# experimental days	3	3	3
p-values: KS-test of median per cell	Con-TS	V-TS	M-TS
Con-TS	1	0.665997	0.195399		p<0.001
V-TS	0.665997	1	0.108531		p<0.01
M-TS	0.195399	0.108531	1		p<0.05
	FRET efficency per cell [%]
	Con-TS	V-TS	M-TS
	15.208	25.646	21.149
	24.926	19.67	19.867
	13.965	24.136	21.517
	4.164	27.001	20.589
	26.442	20.307	24.126
	26.177	20.184	26.876
	18.504	12.872	23.939
	25.966	19.683	28.299
	24.586	20.086	25.786
	17.996	22.254	19.335
	20.677	25.162	16.94
	22.651	17.664	14.788
	20.568	27.192	18.323
	19.347	27.209	20.992
	16.627	19.909	25.42
	14.887	24.837	17.367
	10.778	32.361	15.426
	23.567	32.804	19.655
	21.943	19.095	22.873
	17.805	22.787	11.027
	16.453	13.957	20.401
	19.448	20.521	11.181
	19.857	21.598	25.303
	25.865	18.396	18.277
	16.775	16.827	16.29
	24.342	15.469	26.962
	19.218	14.78	23.439
	21.323	15.175	21.161
	16.13	27.021	19.748
	20.182	15.129	26.194
	23.061	20.168	21.05
	15.763	7.644	23.897
	17.132	10.754	12.537
	19.392	2.479	15.494
	25.446	9.067	10.706
	20.225	15.104	21.74
	21.34	18.023	15.701
	11.184	22.822	20.607
	13.278	20.175	18.762
	18.951	26.903	23.518
	21.242	15.702	25.648
	22.666	21.404	23.202
	19.802	23.993	17.954
	16.98	22.089	25.873
	9.242	20.628	16.966
	22.995	20.572	14.995
	14.635	23.012	19.781
	15.283	20.304	20.173
	16.475	19.536	26.264
	19.492	11.068	20.694
	25.169	11.514	25.261
	20.762	22.617	21.475
	12.15	13.665	19.945
	13.86	19.559	21.015
	25.026	23.613	18.483
	18.888	12.779	18.16
	24.553	18.779	17.172
	24.078	10.057	23.147
	21.716	12.028	23.406
	23.178	19.679	24.189
	21.267	19.684	27.392
	19.921	22.692	23.577
	20.307	19.283	15.472
	22.472	27.182	24.455
	16.776	19.569	17.23
	18.329	24.835	16.415
	18.46	21.464	20.738
	20.569	20.179	15.068
	23.865	25.22	10.199
	23.895	21.959	24.055
	21.844	15.396	21.763
	16.897	21.007	17.616
	13.063	13.819	20.792
	22.64	25.621	16.431
	19.624	15.24	24.934
	15.082	24.305	27.364
	20.67	9.724	25.216
	16.603	16.473	24.846
	22.191	17.983	22.221
	24.667	4.004	24.982
			26.063
			26.305

## Sheet: Fig 2e
Fig. 2e: FRET efficiencies of V-F7-TS and M-F7-TS
HP35st module	V-F7-TS	M-F7-TS
median FRET efficency [%]	28.0024	28.0662
# cells (= # data points)	86	85
# experimental days	4	4
p-values: KS-test of median per cell	V-F7-TS	M-F7-TS		p<0.001
V-F7-TS	1	0.944871		p<0.01
M-F7-TS	0.944871	1		p<0.05
	FRET efficency per cell [%]
	V-F7-TS	M-F7-TS
	24.87	26.208
	25.683	27.678
	29.862	26.506
	29.44	18.275
	23.73	23.999
	28.878	12.278
	24.071	30.855
	29.553	27.031
	28.267	28.505
	28.277	29.081
	29.676	28.255
	23.98	28.289
	26.775	28.78
	23.971	28.345
	30.337	32.488
	26.878	24.982
	28.89	26.945
	27.734	28.743
	27.829	28.787
	23.964	28.28
	24.854	26.114
	24.491	29.47
	27.089	24.818
	26.937	29.092
	29.691	30.026
	28.408	31.62
	9.903	28.806
	27.439	28.567
	23.113	27.673
	31.033	29.103
	29.29	30.225
	27.459	26.967
	31.514	30.028
	29.209	30.867
	21.787	29.644
	29.897	30.289
	24.454	29.931
	25.137	30.918
	30.664	14.889
	30.326	12.494
	28.816	29.989
	31.607	26.251
	29.549	22.986
	26.375	23.292
	29.04	20.819
	30.032	19.192
	26.766	22.295
	24.9	27.792
	27.556	27.814
	29.201	25.791
	17.429	28.291
	27.359	27.639
	28.487	23.548
	26.767	26.478
	26.686	25.958
	23.087	25.356
	30.176	25.032
	28.188	27.947
	22.177	30.767
	27.409	22.219
	29.082	28.49
	30.138	27.718
	28.875	21.375
	28.176	20.476
	28.477	16.909
	30.311	29.178
	32.884	29.048
	29.243	24.622
	23.013	24.102
	29.044	27.321
	29.017	30.765
	31.215	31.148
	31.171	28.274
	30.758	30.281
	20.559	27.945
	18.73	31.361
	23.207	31.193
	23.358	26.936
	28.594	29.239
	30.968	30.833
	17.733	28.066
	17.349	28.469
	24.823	23.042
	13.295	29.344
	12.567	29.083
	30.596

## Sheet: Fig 2f
Fig. 2f: FRET efficencies of T2 tension sensor in the presence of VB/MB
		T2Con	T2TS
		---	---	VB	MB
median FRET efficency [%]		24.3706	21.0453	13.3189	17.1625
# cells (= # data points)		30	36	31	31
# experimental days		5	6	6	5
p-values: KS-test of median per cell		T2Con	T2TS
		---	---	VB	MB
T2Con	---	1	2.00544e-05	7.46946e-13	3.11324e-08		p<0.001
T2TS	---	2.00544e-05	1	1.12517e-06	0.0259623		p<0.01
	VB	7.46946e-13	1.12517e-06	1	0.0134648		p<0.05
	MB	3.11324e-08	0.0259623	0.0134648	1
		FRET efficency per cell [%]
		T2Con	T2TS
		---	---	VB	MB
		28.953	19.585	17.108	18.278
		24.261	17.085	8.058	20.326
		22.947	17.58	8.053	13.277
		26.757	20.296	18.117	17.193
		26.584	21.845	13.583	16.048
		25.54	22.562	6.33	16.308
		21.512	21.481	9.165	16.923
		26.673	14.639	17.067	11.413
		25.412	11.336	14.106	15.975
		25.412	21.293	9.89	21.369
		8.793	12.485	9.902	22.898
		21.949	15.219	-0.349	22.381
		24.371	18.222	13.319	26.271
		21.855	21.304	9.739	23.556
		14.789	19.739	14.345	25.168
		26.86	19.98	10.646	13.354
		22.167	22.382	20.77	8.356
		23.913	19.182	16.956	17.163
		22.039	29.227	7.206	18.864
		26.038	24.138	13.012	19.043
		26.403	23.432	18.828	13.705
		23.655	15.13	5.949	8.902
		21.525	16.791	17.494	17.675
		27.253	21.346	10.283	16.826
		25.42	21.095	8.421	21.444
		24.371	22.511	14.49	22.421
		25.258	20.996	10.189	10.266
		24.26	17.368	18.907	8.837
		22.871	24.751	14.286	11.182
		28.195	22.594	19.125	13.87
			24.043	15.244	19.392
			21.822
			22.587
			27.241
			6.961
			18.001

[truncated: 20 more sheets: Fig 2g, Fig 2h, Fig 2.i-k, Fig.3b, Fig.3d, Fig. 4a, Fig. 4e, Fig. 4f, Fig. 4h, Supp. Fig.1c, Supp. Fig.5, Supp. Fig 7a, Supp. Fig.7c, Supp. Fig.8, Supp. Fig.9, Supp. Fig.10b, Supp. Fig.10c, Supp. Fig.12, Supp. Fig.13c, Supp. tabel 1]
